# Supplementary material for: Physiological and Molecular Responses of the Flag Leaf Under L-Phenylalanine Ammonia-Lyase Inhibition
Source: Cells. 2025 Sep 2;14(17):1368. doi: 10.3390/cells14171368 (PMC12428189; doi:10.3390/cells14171368)
Supplement: Supplementary file 1 [file cells-14-01368-s001.zip]

Archive with 1 entries (1 files):
- cells-3808588-supplementary.pdf
